# Supplementary material for: GhTOPP4aD and GhRAF36 inversely regulate cotton (Gossypium hirsutum) response to ABA and salt stress through reversible phosphorylation of GhABI1
Source: Plant Biotechnol J. 2025 Jun 8;23(9):3561–80. doi: 10.1111/pbi.70166 (PMC12392966; doi:10.1111/pbi.70166)
Supplement: Supplementary file 2 — Data S1 Gene ontology enrichment analysis of the differentially expressed genes (DEGs). [file PBI-23-3561-s002.xlsx]

## Sheet: GO
GO_accession	Description	Term_type	Over_represented_pValue	Corrected_pValue	DEG_item	DEG_list	Bg_item	Bg_list	Gene_names
GO:0009312	oligosaccharide biosynthetic process	biological_process	1.3586e-09	2.7965e-07	26	4116	83	49977	gene-LOC121219793,gene-LOC107915056,gene-LOC107924318,gene-LOC121214610,gene-LOC107929511,gene-LOC107886093,gene-LOC107910443,gene-LOC107925139,gene-LOC107894563,gene-LOC107893263,gene-LOC107947255,gene-LOC107930165,gene-LOC107936899,gene-LOC107886610,gene-LOC107909640,gene-LOC107912396,gene-LOC107950469,gene-LOC107888297,gene-LOC107924622,gene-LOC107909970,gene-LOC121202812,gene-LOC107923677,gen…
GO:0009063	amino acid catabolic process	biological_process	1.96647e-07	1.93587e-05	36	4116	173	49977	gene-LOC107949690,gene-LOC107917989,gene-LOC107929571,gene-LOC107949839,gene-LOC107886252,gene-LOC107938005,gene-LOC107914135,gene-LOC107949089,gene-LOC107899512,gene-LOC107920236,gene-LOC107893194,gene-LOC107953393,gene-LOC107919589,gene-LOC107890500,gene-LOC107957713,gene-LOC107961824,gene-LOC121212220,gene-LOC107936772,gene-LOC107934984,gene-LOC107912896,gene-LOC107939200,gene-LOC107895437,gen…
GO:0005504	fatty acid binding	molecular_function	2.92392e-07	2.28289e-05	18	4116	56	49977	gene-LOC107935162,gene-LOC107921426,gene-LOC107897986,gene-LOC107937130,gene-LOC121213681,gene-LOC107913657,gene-LOC107891006,gene-LOC107931504,gene-LOC107889735,gene-LOC107938469,gene-LOC121209559,gene-LOC107933091,gene-LOC107898842,gene-LOC107943912,gene-LOC107935337,gene-LOC107957129,gene-LOC107929847,gene-LOC107951602
GO:0009908	flower development	biological_process	7.48293e-07	4.13242e-05	30	4116	138	49977	gene-LOC107904572,gene-LOC107929473,gene-LOC107909035,gene-LOC107923893,gene-LOC107924318,gene-LOC107915137,gene-LOC107916086,gene-LOC107894563,gene-LOC107893263,gene-LOC107953720,gene-LOC107930165,gene-LOC107936899,gene-LOC107947246,gene-LOC107896677,gene-LOC107912396,gene-LOC107888297,gene-LOC107913166,gene-LOC107900839,gene-LOC107904616,gene-LOC107953651,gene-LOC107917643,gene-LOC107925932,gen…
GO:0016702	oxidoreductase activity, acting on single donors with incorporation of molecular oxygen, incorporation of two atoms of oxygen	molecular_function	1.11801e-06	5.70008e-05	23	4116	92	49977	gene-LOC107918579,gene-LOC107912930,gene-LOC107899049,gene-LOC107917989,gene-LOC107920131,gene-LOC107939200,gene-LOC107953845,gene-LOC107893644,gene-LOC107900521,gene-LOC121216311,gene-LOC121219377,gene-LOC107900136,gene-LOC107959828,gene-LOC121226453,gene-LOC107919998,gene-LOC107928268,gene-LOC107909170,gene-LOC107925999,gene-LOC107936185,gene-LOC107906955,gene-LOC107904213,gene-LOC107894336,gen…
GO:0009409	response to cold	biological_process	8.2373e-06	0.000301255	13	4116	39	49977	gene-LOC107905573,gene-LOC107953396,gene-LOC107914233,gene-LOC107944126,gene-LOC107886984,gene-LOC107888658,gene-LOC107926388,gene-LOC107897565,gene-LOC107938770,gene-LOC107892260,gene-LOC107957627,gene-LOC107917589,gene-LOC107958121
GO:0009739	response to gibberellin	biological_process	1.03377e-05	0.000354646	21	4116	90	49977	gene-LOC107924318,gene-LOC107886782,gene-LOC107934092,gene-LOC107958194,gene-LOC107908622,gene-LOC107894563,gene-LOC107893263,gene-LOC107930165,gene-LOC107936899,gene-LOC107932369,gene-LOC107929382,gene-LOC107912396,gene-LOC107888297,gene-LOC107889301,gene-LOC107895977,gene-LOC107886616,gene-LOC107956046,gene-LOC107886060,gene-LOC121223514,gene-LOC121218300,gene-LOC107946923
GO:0004722	protein serine/threonine phosphatase activity	molecular_function	1.52176e-05	0.000459412	46	4116	291	49977	gene-LOC121219222,gene-LOC107932251,gene-LOC121202918,gene-LOC107906580,gene-LOC107959142,gene-LOC121225549,gene-LOC107961720,gene-LOC107929509,gene-LOC107932876,gene-LOC107896598,gene-LOC107949971,gene-LOC107930197,gene-LOC121215534,gene-LOC107947252,gene-LOC121229331,gene-LOC107937605,gene-LOC107906989,gene-LOC107901172,gene-LOC107929487,gene-LOC107947272,gene-LOC107958410,gene-LOC107931062,gen…
GO:1901701	cellular response to oxygen-containing compound	biological_process	3.21165e-05	0.000817062	62	4116	444	49977	gene-LOC107924318,gene-LOC107958809,gene-LOC107886782,gene-LOC107905658,gene-LOC107958194,gene-LOC107908622,gene-LOC107894563,gene-LOC107893263,gene-LOC121217841,gene-LOC107930165,gene-LOC107913505,gene-LOC107904361,gene-LOC107936899,gene-LOC107924725,gene-LOC107906847,gene-LOC107908517,gene-LOC107941134,gene-LOC121228211,gene-LOC107917590,gene-LOC107908510,gene-LOC107906266,gene-LOC107914722,gen…
GO:0071396	cellular response to lipid	biological_process	0.000127233	0.00271777	47	4116	326	49977	gene-LOC107924318,gene-LOC107958809,gene-LOC107886782,gene-LOC107905658,gene-LOC107958194,gene-LOC107908622,gene-LOC107894563,gene-LOC107893263,gene-LOC107930165,gene-LOC107904361,gene-LOC107936899,gene-LOC107924725,gene-LOC107906847,gene-LOC107908517,gene-LOC121228211,gene-LOC107917590,gene-LOC107908510,gene-LOC107886665,gene-LOC107912396,gene-LOC107948637,gene-LOC121202849,gene-LOC107888297,gen…
GO:0061630	ubiquitin protein ligase activity	molecular_function	0.00016509	0.00315499	64	4116	489	49977	gene-LOC107893481,gene-LOC107895033,gene-LOC107935481,gene-LOC107888783,gene-LOC107899676,gene-LOC107928842,gene-LOC107904566,gene-LOC107916037,gene-LOC107886770,gene-LOC107946258,gene-LOC107930608,gene-LOC107930126,gene-LOC107913974,gene-LOC107938557,gene-LOC107938324,gene-LOC107895000,gene-LOC107916713,gene-LOC107899529,gene-LOC107940380,gene-LOC107924003,gene-LOC107888378,gene-LOC107928942,gen…
GO:0009966	regulation of signal transduction	biological_process	0.00124413	0.0146717	39	4116	285	49977	gene-LOC107924318,gene-LOC107958809,gene-LOC107889477,gene-LOC107894563,gene-LOC107893263,gene-LOC107930165,gene-LOC107913505,gene-LOC107936899,gene-LOC107906847,gene-LOC107948473,gene-LOC107941134,gene-LOC107932888,gene-LOC121204797,gene-LOC107914722,gene-LOC107918940,gene-LOC107934812,gene-LOC107929844,gene-LOC107912396,gene-LOC107893876,gene-LOC107933799,gene-LOC107888297,gene-LOC107953884,gen…
GO:0009737	response to abscisic acid	biological_process	0.00205712	0.0223931	30	4116	209	49977	gene-LOC107936859,gene-LOC107918304,gene-LOC107893884,gene-LOC107958896,gene-LOC121202892,gene-LOC107916198,gene-LOC107953395,gene-LOC107912930,gene-LOC107910746,gene-LOC107958128,gene-LOC107931062,gene-LOC107937605,gene-LOC107929509,gene-LOC107947252,gene-LOC107947272,gene-LOC121225549,gene-LOC107906580,gene-LOC107932251,gene-LOC121219222,gene-LOC107893310,gene-LOC107959142,gene-LOC107924725,gen…
GO:0051119	sugar transmembrane transporter activity	molecular_function	0.00273304	0.0269051	22	4116	141	49977	gene-LOC107910191,gene-LOC121221014,gene-LOC107928606,gene-LOC107887124,gene-LOC107907202,gene-LOC107933053,gene-LOC107932072,gene-LOC107893308,gene-LOC107938460,gene-LOC107897185,gene-LOC107901274,gene-LOC107962740,gene-LOC107913075,gene-LOC107909537,gene-LOC107958752,gene-LOC107919581,gene-LOC107924199,gene-LOC107913185,gene-LOC107896012,gene-LOC107926039,gene-LOC107941427,gene-LOC107888300
GO:0009694	jasmonic acid metabolic process	biological_process	0.00297093	0.0287471	11	4116	52	49977	gene-LOC107935572,gene-LOC107931799,gene-LOC121202816,gene-LOC107911990,gene-LOC107911992,gene-LOC107911993,gene-LOC107931811,gene-LOC107943790,gene-LOC107962526,gene-LOC107924252,gene-LOC107905016
GO:0019005	SCF ubiquitin ligase complex	cellular_component	0.00496979	0.0434466	22	4116	148	49977	gene-LOC107914131,gene-LOC107957709,gene-LOC107910407,gene-LOC107958194,gene-LOC107958937,gene-LOC107927282,gene-LOC107913648,gene-LOC107917721,gene-LOC107945012,gene-LOC107938783,gene-LOC107906899,gene-LOC107907332,gene-LOC107909321,gene-LOC107953695,gene-LOC107912596,gene-LOC107888412,gene-LOC107958707,gene-LOC107914145,gene-LOC107933186,gene-LOC121219996,gene-LOC107938944,gene-LOC121218300
